# Supplementary material for: The Interplay Between Stiffness and Hyperglycemia on Diabetic Foot Ulcer Wound Closure
Source: Cell Mol Bioeng. 2026 Jan 5;19(1):29–42. doi: 10.1007/s12195-025-00877-8 (PMC13031594; doi:10.1007/s12195-025-00877-8)
Supplement: Supplementary file 1 — Supplemental Code 1 cellrose_script (ZIP 3 kb) [file 12195_2025_877_MOESM1_ESM.zip]

Archive with 3 entries (2 files):
- Supplementary_code1/
- Supplementary_code1/cellrose.m
- Supplementary_code1/cellrose_script.m
