# Supplementary material for: The Interplay Between Stiffness and Hyperglycemia on Diabetic Foot Ulcer Wound Closure
Source: Cell Mol Bioeng. 2026 Jan 5;19(1):29–42. doi: 10.1007/s12195-025-00877-8 (PMC13031594; doi:10.1007/s12195-025-00877-8)
Supplement: Supplementary file 13 — Supplemental Code 2 (MHT 5 kb) [file 12195_2025_877_MOESM13_ESM.mht]

From: "Saved by Internet Explorer 11"
Subject: 
Date: Sat, 25 Oct 2025 08:58:48 +0530
MIME-Version: 1.0
Content-Type: text/html;
	charset="Windows-1252"
Content-Transfer-Encoding: quoted-printable
Content-Location: file://C:\Users\e500285\Downloads\Tracks_code.m
X-MimeOLE: Produced By Microsoft MimeOLE

<!DOCTYPE HTML>
<!DOCTYPE html PUBLIC "" ""><HTML><HEAD><META content=3D"IE=3D11.0000"=20
http-equiv=3D"X-UA-Compatible">

<META http-equiv=3D"Content-Type" content=3D"text/html; =
charset=3Dwindows-1252">
<META name=3D"GENERATOR" content=3D"MSHTML 11.00.10570.1001"></HEAD>
<BODY>
<PRE>%% Code by: Nourhan Albeltagy=0A=
%           Department of Bioengineering, Temple University, =
Philadelphia, PA 19122, USA=0A=
=0A=
% This code is designed to take a xlsx folder in the format defined by =
(ibidi Chemotaxis and Migration Tool, =
https://ibidi.com/chemotaxis-analysis/171-chemotaxis-and-migration-tool.h=
tml)=0A=
% The output is a figure showing the migration tracks of individual =
cells and the center of mass=0A=
% The color code represents which quarter of the wound area the cell =
started from: red is the upper right corner, green is the upper left =
corner, blue is the lower right corner, and yellow is the lower left =
corner. A black X shows the center of mass (COM) =0A=
=0A=
%% Figure Formatting =0A=
=0A=
t =3D tiledlayout(1,1); % Create a tiled layout with one tile=0A=
limitnum =3D [-600 600]; % Set axis limits=0A=
=0A=
% Configure the first set of axes=0A=
ax1 =3D axes(t);=0A=
axis([limitnum limitnum]) % Set axis limits=0A=
xticks(limitnum(1):200:limitnum(2)) % Set x-axis tick intervals=0A=
yticks(limitnum(1):200:limitnum(2)) % Set y-axis tick intervals=0A=
ax =3D gca; % Get current axes=0A=
ax.FontSize =3D 18; % Set font size for the axes=0A=
xlabel('X trajectory (um)') % Label for x-axis=0A=
ylabel('Y trajectory (um)') % Label for y-axis=0A=
grid on % Enable grid=0A=
=0A=
% Configure the second set of axes=0A=
ax2 =3D axes(t);=0A=
ax2.Color =3D 'none'; % Make the second axes transparent=0A=
ax2.XAxisLocation =3D 'origin'; % Set x-axis location to origin=0A=
ax2.YAxisLocation =3D 'origin'; % Set y-axis location to origin=0A=
ax2.YLim =3D limitnum; % Set y-axis limits=0A=
ax2.XLim =3D limitnum; % Set x-axis limits=0A=
xticks(limitnum(1):200:limitnum(2)) % Set x-axis tick intervals=0A=
yticks(limitnum(1):200:limitnum(2)) % Set y-axis tick intervals=0A=
ax2.TickLength =3D [0 0]; % Remove tick marks=0A=
set(ax2,'xticklabel',[]) % Remove x-axis tick labels=0A=
set(ax2,'yticklabel',[]) % Remove y-axis tick labels=0A=
box on % Enable box around the axes=0A=
=0A=
% Set figure position and size=0A=
x0 =3D 50; % X-coordinate of the figure window=0A=
y0 =3D 50; % Y-coordinate of the figure window=0A=
width =3D 700; % Width of the figure window=0A=
height =3D 700; % Height of the figure window=0A=
set(gcf,'position',[x0,y0,width,height]) % Apply figure position and size=0A=
=0A=
%% Load variables =0A=
=0A=
xlsxtable =3D importdata("example.xlsx"); % Import data from the Excel =
file=0A=
trcs =3D xlsxtable.data; % Extract data from the imported table=0A=
=0A=
% Initialize variables for normalization and plotting=0A=
plotnorm =3D {}; % Cell array to store normalized trajectories=0A=
j =3D 1; % Index for plotnorm=0A=
x =3D 1; % Index for trcsnorm=0A=
r =3D randi([50 100],1,1000)*0.01; % Generate random values for color =
intensity=0A=
trcsnorm =3D []; % Array to store normalized trajectory data=0A=
normx =3D trcs(1,4); % Initial x-coordinate for normalization=0A=
normy =3D trcs(1,5); % Initial y-coordinate for normalization=0A=
meanx =3D (max(trcs(:,4)) + min(trcs(:,4))) / 2; % Mean x-coordinate=0A=
meany =3D (max(trcs(:,5)) + min(trcs(:,5))) / 2; % Mean y-coordinate=0A=
=0A=
%% Graphing loop =0A=
=0A=
for i =3D 1:length(trcs) =0A=
    if i =3D=3D length(trcs) % Skip the last iteration=0A=
    elseif trcs(i+1,2) =3D=3D trcs(i,2) % Check if the next point =
belongs to the same trajectory=0A=
        trcsnorm(x+1,1) =3D trcs(i+1,4) - normx; % Normalize x-coordinate=0A=
        trcsnorm(x+1,2) =3D trcs(i+1,5) - normy; % Normalize y-coordinate=0A=
        x =3D x + 1; % Increment index for trcsnorm=0A=
    else =0A=
        % Process and plot the current trajectory=0A=
        trcsnorm(:,2) =3D trcsnorm(:,2) * -1; % Flip y-coordinates=0A=
        plotnorm(j) =3D {trcsnorm}; % Store normalized trajectory=0A=
        hold on % Retain current plot=0A=
        =0A=
        % Determine color based on position relative to mean coordinates=0A=
        if normy &lt;=3D meany=0A=
            if normx &gt;=3D meanx=0A=
                plot(plotnorm{j}(:,1),plotnorm{j}(:,2),'LineWidth',0.65, =
'Color', [r(j) 0 0]) % Red=0A=
            else=0A=
                plot(plotnorm{j}(:,1),plotnorm{j}(:,2),'LineWidth',0.65, =
'Color', [0 r(j) 0]) % Green=0A=
            end=0A=
        else=0A=
            if normx &gt;=3D meanx=0A=
                plot(plotnorm{j}(:,1),plotnorm{j}(:,2),'LineWidth',0.65, =
'Color', [0 0.4 r(j)]) % Blue=0A=
            else=0A=
                plot(plotnorm{j}(:,1),plotnorm{j}(:,2),'LineWidth',0.65, =
'Color', [1 r(j) 0.2]) % Orange=0A=
            end=0A=
        end=0A=
        =0A=
        % Reset variables for the next trajectory=0A=
        j =3D j + 1; % Increment index for plotnorm=0A=
        trcsnorm =3D []; % Reset trcsnorm=0A=
        x =3D 1; % Reset index for trcsnorm=0A=
        normx =3D trcs(i+1,4); % Update normalization x-coordinate=0A=
        normy =3D trcs(i+1,5); % Update normalization y-coordinate=0A=
    end=0A=
end =0A=
=0A=
%% Center of mass calculations =0A=
=0A=
n =3D length(plotnorm); % Number of trajectories=0A=
yi =3D zeros(1,n); % Initialize y-coordinates of endpoints=0A=
xi =3D zeros(1,n); % Initialize x-coordinates of endpoints=0A=
=0A=
for ii =3D 1:n=0A=
    xi(ii) =3D plotnorm{1,ii}(end,1); % Extract x-coordinate of the =
endpoint=0A=
    yi(ii) =3D plotnorm{1,ii}(end,2); % Extract y-coordinate of the =
endpoint=0A=
end=0A=
=0A=
% Calculate center of mass=0A=
xn =3D (sum(xi) / n); % Mean x-coordinate=0A=
yn =3D (sum(yi) / n); % Mean y-coordinate=0A=
=0A=
% Plot center of mass=0A=
plot(yn, xn, Marker=3D".", MarkerSize=3D30, Color=3D'black') =0A=
=0A=
%% End of graphing =0A=
=0A=
hold off % Release the plot=0A=
title(append('Tracks of ', num2str(length(plotnorm)), ' cells over 24 =
hours'), 'FontSize', 24) % Add title=0A=
=0A=
=0A=
=0A=
=0A=
=0A=
=0A=
=0A=
</PRE></BODY></HTML>
